# Supplementary material for: Preparation and Characterization of Nano-CaCO3/Ceresine Wax Composite Shell Microcapsules Containing E-44 Epoxy Resin for Self-Healing of Cement-Based Materials
Source: Nanomaterials (Basel). 2022 Jan 7;12(2):197. doi: 10.3390/nano12020197 (PMC8778703; doi:10.3390/nano12020197)
Supplement: Supplementary file 1 [file nanomaterials-12-00197-s001.zip]

Archive with 1 entries (1 files):
- nanomaterials-1478299-supplementary.pdf
